# Supplementary material for: The chronological sequence of somatic mutations in early gastric carcinogenesis inferred from multiregion sequencing of gastric adenomas
Source: Oncotarget. 2016 May 9;7(26):39758–67. doi: 10.18632/oncotarget.9250 (PMC5129968; doi:10.18632/oncotarget.9250)
Supplement: Supplementary file 7 [file oncotarget-07-39758-s007.xlsx]

## Sheet: Sheet2
Table S6. Information of whole-exome sequencing
Sample	Biopsy	Total reads	Initial mappable reads (%, total reads)	On-target reads (%, non-redundant reads)	Percentage of target region (%, >10X)	Mean depth (X, target region)
MSS1	Tumor1	128114888	126,504,250 (98.7%)	65,663,292 (68.1%)	95	113.4
	Tumor2	128112784	126,929,320 (99.1%)	73,038,128 (67.7%)	96.4	124.7
	Tumor3	115899040	115,109,098 (99.3%)	69,862,568 (67.9%)	97.4	118.5
	Normal	125105104	124,245,694 (99.3%)	72,246,203 (63.8%)	98.2	123.3
MSS2	Tumor1	118575946	117,654,058 (99.2%)	87,045,031 (79.6%)	94.5	152.8
	Tumor2	120743688	120,076,970 (99.4%)	91,463,612 (82.7%)	96.4	161.3
	Tumor3	125849910	125,232,414 (99.5%)	94,359,092 (81.4%)	95.6	165.6
	Normal	125025662	124,512,742 (99.6%)	94,011,893 (81.3%)	96.9	164.1
MSS3	Tumor1	116970286	116,513,742 (99.6%)	83,611,766 (83.2%)	97.1	145.6
	Tumor2	129438498	128,817,692 (99.5%)	90,850,398 (81.2%)	97.2	157.8
	Tumor3	137696518	137,151,484 (99.6%)	95,370,818 (81%)	97.6	165.5
	Normal	96847454	96,466,186 (99.6%)	71,134,761 (81.6%)	96.9	123.7
MSI-H1	Tumor1	101025394	99,971,238 (99%)	62,613,698 (68%)	95.4	108.7
	Tumor2	101253830	100,718,356 (99.5%)	72,535,049 (80.8%)	95.4	126
	Tumor3	122869816	122,485,204 (99.7%)	98,187,517 (83.6%)	97.4	170
	Normal	118357276	117,956,062 (99.7%)	92,940,985 (82.3%)	97.5	160.5
MSI-H2	Tumor1	103366942	102,470,248 (99.1%)	69,352,117 (72.2%)	97.3	120.2
	Tumor2	102605128	101,924,066 (99.3%)	73,263,285 (76.3%)	97.4	126.9
	Tumor3	94109042	93,581,138 (99.4%)	69,928,275 (79.6%)	97.3	121.3
	Normal	109433280	108,645,516 (99.3%)	76,942,693 (75.7%)	97.3	133.5
